# Supplementary material for: Senescent Macrophages Release Inflammatory Cytokines and RNA-Loaded Extracellular Vesicles to Circumvent Fibroblast Senescence
Source: Biomedicines. 2024 May 14;12(5):1089. doi: 10.3390/biomedicines12051089 (PMC11118806; doi:10.3390/biomedicines12051089)
Supplement: Supplementary file 1 [file biomedicines-12-01089-s001.zip]

Archive with 1 entries (1 files):
- biomedicines-2974378-supplementary.pdf
